# Supplementary material for: From gene modules to gene markers: an integrated AI-human approach selects CD38 to represent plasma cell-associated transcriptional signatures
Source: Front Med (Lausanne). 2025 Mar 12;12:1510431. doi: 10.3389/fmed.2025.1510431 (PMC11936944; doi:10.3389/fmed.2025.1510431)
Supplement: Supplementary file 1 [file Table_1.XLSX]

## Sheet: Sheet1
Genes	Plasma Cell Biology	Leukocyte Biology	Clinical biomarker	Blood Marker	Drug Target	Therapeutic Relevance	Sum
CD38	9	8	9	7	10	10	53
TNFRSF17	9	8	8	7	9	9	50
IGJ	8	3	5	4	2	6	28
TOP2A	0	2	7	6	8	6	29
TYMS	0	0	7	6	8	6	27
Prompt a					prompt b					Prompt c					Prompt d					Prompt e					Prompt f
Genes	Score	Justification	References		Genes	Score	Justification	References		Genes	Score	Justification	References		Genes	Score	Justification	References		Genes	Score	Justification	References		Genes	Score	Justification	References
CD38	9	CD38 plays a crucial role in the modulation and response of plasma cell-related processes. It is significantly involved in B cell differentiation, plasma cell activation, and the secretion of immunoglobulins, acting through various signaling pathways essential for these functions.	1. F. Lund et al., 1999, "CD38 signaling in B lymphocytes is controlled by its ectodomain but occurs independently of enzymatically generated ADP-ribose or cyclic ADP-ribose", Journal of Immunology		CD38	8	CD38 is highly relevant to the immune biology of circulating leukocytes, impacting leukocyte differentiation, activation, signaling, and effector functions. It modulates immune responses through both enzyme-dependent and enzyme-independent pathways, significantly affecting leukocyte behavior and playing a role in inflammation and immunity.	1. F. Lund, 2006, "Signaling Properties of CD38 in the Mouse Immune System: Enzyme-dependent and -independent Roles in Immunity", Molecular Medicine		CD38	9	CD38 is used as a biomarker in clinical settings for several conditions, particularly in hematological malignancies. It is a well-established prognostic marker in chronic lymphocytic leukemia (CLL) and multiple myeloma. CD38 expression is associated with disease progression and prognosis, making it a valuable marker for diagnosis and monitoring in these diseases. Additionally, it is used in ident…	1. E. Domingo-Domènech et al., 2002. CD38 expression in B-chronic lymphocytic leukemia: association with clinical presentation and outcome in 155 patients. Haematologica (Domingo-Domènech et al., 2002).		CD38	7	There is good evidence supporting CD38's role as a blood transcriptional biomarker. The gene's expression levels have been correlated with immune cell infiltration and disease prognosis in various conditions, including systemic lupus erythematosus (SLE) and chronic lymphocytic leukemia (CLL). Moreover, CD38 expression in peripheral blood cells has been used to monitor disease activity and respons…	1. Zhu, Y., Zhang, Z., Jiang, Z., Liu, Y., Zhou, J. (2020). CD38 Predicts Favorable Prognosis by Enhancing Immune Infiltration and Antitumor Immunity in the Epithelial Ovarian Cancer Microenvironment. Frontiers in Genetics. Link		CD38	10	CD38 is a well-established therapeutic target, particularly in hematological malignancies like multiple myeloma. Drugs such as daratumumab and isatuximab target CD38 and have received FDA approval. Numerous clinical trials are exploring its use in other cancers and non-cancerous diseases.	1. Szlasa, W., et al. (2022). Targeting CD38 in Neoplasms and Non-Cancer Diseases. Cancers. Link		CD38	10	CD38 is therapeutically relevant for several diseases involving the immune system. It is a target for immunotherapy in conditions such as multiple myeloma, chronic lymphocytic leukemia (CLL), and autoimmune diseases like systemic lupus erythematosus (SLE). The role of CD38 in immune modulation and its involvement in various immune-related pathologies provide strong evidence for its therapeutic si…	1. Szlasa, W., Czarny, J., Sauer, N., Rakoczy, K., Szymańska, N., Stecko, J., Kaźmierczak, M., & Barg, E. (2022). Targeting CD38 in Neoplasms and Non-Cancer Diseases. Cancers. Link
			2. Nataly Manjarrez-Orduño et al., 2007, "CD38 cross‐linking enhances TLR‐induced B cell proliferation but decreases IgM plasma cell differentiation", European Journal of Immunology					2. Santiago Partida-Sanchez et al., 2007, "CD38: an ecto-enzyme at the crossroads of innate and adaptive immune responses.", Advances in experimental medicine and biology					2. Zhuang Ding et al., 2021. CD38 Multi-Functionality in Oral Squamous Cell Carcinoma: Prognostic Implications, Immune Balance, and Immune Checkpoint. Frontiers in Oncology (Ding et al., 2021).					2. Burns, M., Ostendorf, L., Biesen, R., Grützkau, A., Hiepe, F., Mei, H., Alexander, T. (2021). Dysregulated CD38 Expression on Peripheral Blood Immune Cell Subsets in SLE. International Journal of Molecular Sciences. Link					2. Jiao, Y., et al. (2020). CD38: targeted therapy in multiple myeloma and therapeutic potential for solid cancers. Expert Opinion on Investigational Drugs. Link					2. Jiao, Y., Yi, M., Xu, L., Chu, Q., Yan, Y., Luo, S., & Wu, K. (2020). CD38: targeted therapy in multiple myeloma and therapeutic potential for solid cancers. Expert Opinion on Investigational Drugs. Link
			CD38 Defines a Subset of B Cells in Rainbow Trout Kidney With High IgM Secreting Capacities										3. Fumiya Wada et al., 2021. CD38 expression is an important prognostic marker in diffuse large B‐cell lymphoma. Hematological Oncology (Wada et al., 2021).					3. Filho, O. A. (2011). Special features of quantification of CD8(+)CD38(+) T-cells by flow cytometry does not represent a good biomarker to monitor the reactivation of cytomegalovirus infection after allogeneic hematopoietic stem cell transplantation. Re					3. Martin, T., et al. (2019). Therapeutic Opportunities with Pharmacological Inhibition of CD38 with Isatuximab. Cells. Link					3. Cole, S., et al. (2018). Integrative analysis reveals CD38 as a therapeutic target for plasma cell-rich pre-disease and established rheumatoid arthritis and systemic lupus erythematosus. Arthritis Research & Therapy. Link
			4. Yumiko Tsukamoto et al., 2005, "Requirement of 8-mercaptoguanosine as a costimulus for IL-4-dependent mu to gamma1 class switch recombination in CD38-activated B cells.", Biochemical and biophysical research communications
TNFRSF17	9	NFRSF17 is crucial in plasma cell-related processes as it is highly expressed in malignant plasma cells and involved in their survival and growth within the bone marrow microenvironment. It plays a significant role in promoting myeloma cell survival through NFκB signaling and interaction with its ligands such as APRIL and BAFF, which are vital for plasma cell longevity and antibody production. TN…	1. Y. Tai et al., 2013, "Constitutive B-Cell Maturation Antigen (BCMA) Activation In Human Multiple Myeloma Cells Promotes Myeloma Cell Growth and Survival In The Bone Marrow Microenvironment Via Upregulated MCL-1 and NFκB Signaling", Blood.		TNFRSF17	8	TNFRSF17, while crucial in B-cell maturation and function, shows limited direct involvement in the broader context of leukocyte differentiation, activation, signaling, or effector functions. Evidence suggests a role primarily associated with B-cell contexts rather than general leukocyte biology.	2. Dostert et al., 2019, "The TNF Family of Ligands and Receptors: Communication Modules in the Immune System and Beyond", Physiological Reviews		TNFRSF17	8	TNFRSF17 is used as a biomarker in clinical settings, particularly in multiple myeloma, where it is involved in disease monitoring and prognostic assessment. It is expressed on malignant plasma cells and its serum levels correlate with disease status and survival outcomes, making it a valuable tool for prognosis and therapy response assessment in multiple myeloma.	1. E. Sanchez et al., 2012. Serum B-cell maturation antigen is elevated in multiple myeloma and correlates with disease status and survival. British Journal of Haematology (Sanchez et al., 2012).		TNFRSF17	7	TNFRSF17 has shown significant potential as a blood transcriptional biomarker, particularly in predicting vaccine seroconversion and assessing immune responses. Studies indicate that TNFRSF17 expression in peripheral blood B cells can predict responses to vaccines, and its expression is linked to B cell function and immune responses in conditions like multiple myeloma. Further research supports i…	1. Huang, D., Liu, A., Leung, K., Tang, N. L. S. (2021). Direct Measurement of B Lymphocyte Gene Expression Biomarkers in Peripheral Blood Transcriptomics Enables Early Prediction of Vaccine Seroconversion. Genes. Link		TNFRSF17	9	TNFRSF17, also known as BCMA (B-cell maturation antigen), is a well-established target in multiple myeloma therapies. Antibody-drug conjugates like GSK2857916 and other therapies targeting BCMA have shown significant efficacy, and BCMA is considered a promising target for novel therapeutic strategies.	1. Lee, L., et al. (2016). Evaluation of B cell maturation antigen as a target for antibody drug conjugate mediated cytotoxicity in multiple myeloma. British Journal of Haematology. Link		TNFRSF17	9	TNFRSF17 (also known as BCMA) is highly relevant in diseases involving the immune system, particularly in multiple myeloma and other B-cell malignancies. It is a key therapeutic target in immunotherapies, including CAR-T cell therapies and antibody-drug conjugates. It also plays a significant role in regulating immune responses in autoimmune diseases.	1. Pelekanou, V., Notas, G., Athanasouli, P., Alexakis, K., Kiagiadaki, F., Peroulis, N., Kalyvianaki, K., Kampouri, E., Polioudaki, H., Theodoropoulos, P., Tsapis, A., Castanas, E., & Kampa, M. (2018). BCMA (TNFRSF17) Induces APRIL and BAFF Mediated Brea
			2. Chae et al., 2010, "Identification of single nucleotide polymorphisms in the TNFRSF17 gene and their association with gastrointestinal disorders", Molecules and Cells					2. O’Connor, B. P., et al. (2004). BCMA is essential for the survival of long-lived plasma cells, Journal of Experimental Medicine.					2. Jungho Yang et al., 2018. High TNFRSF12A level associated with MMP-9 overexpression is linked to poor prognosis in breast cancer: Gene set enrichment analysis and validation in large-scale cohorts. PLoS ONE (Yang et al., 2018).					2. Zhao, C., Inoue, J., Imoto, I., Otsuki, T., Iida, S., Ueda, R., Inazawa, J. (2008). POU2AF1, an amplification target at 11q23, promotes growth of multiple myeloma cells by directly regulating expression of a B-cell maturation factor, TNFRSF17. Oncogene					2. Pelekanou, V., et al. (2018). BCMA (TNFRSF17) Induces APRIL and BAFF Mediated Breast Cancer Cell Stemness. Frontiers in Oncology. Link					2. Yao, L., Jayasinghe, R., Wang, T., O’Neal, J., Liu, R., Rettig, M., Tsai, C. F., Foltz, S., Kohnen, D. R., Mani, S., Rodrigues, F. M., Wendl, M. A., Goldsmith, S., Zhu, Y., Fiala, M., Tao, L., Vij, R., Ding, L., & Dipersio, J. (2020). Myeloma Cell Asso
													3. Minghui Zhang et al., 2019. An Immune-Related Signature Predicts Survival in Patients With Lung Adenocarcinoma. Frontiers in Oncology (Zhang et al., 2019).					3. Song, Y., Zhang, Z., Zhang, B., Zhang, W. (2022). CD8+ T cell-associated genes MS4A1 and TNFRSF17 are prognostic markers and inhibit the progression of colon cancer. Frontiers in Oncology. Link										3. Song, Y. Y., Zhang, Z., Zhang, B., & Zhang, W. (2022). CD8+ T cell-associated genes MS4A1 and TNFRSF17 are prognostic markers and inhibit the progression of colon cancer. Frontiers in Oncology. Link
IGJ	8	IGJ plays a crucial role in the immunoglobulin assembly and secretion, essential for plasma cell function. It is integral in the formation of polymeric IgA and IgM, which are critical for mucosal immunity and systemic responses, respectively. The J chain's interaction with other components of the immune system enhances antibody efficacy and is key in the secretory pathway of plasma cells, facilit…	1. S. Duchez et al., 2010, "Premature replacement of μ with α immunoglobulin chains impairs lymphopoiesis and mucosal homing but promotes plasma cell maturation", Proceedings of the National Academy of Sciences		IGJ	3	There is very limited evidence directly linking the IGJ gene to the biology of circulating leukocytes. IGJ (Immunoglobulin J) is primarily known for its role in the structure and function of immunoglobulin A (IgA) and IgM antibodies, particularly in mucosal immunity. However, specific involvement in circulating leukocyte processes is not well documented.			IGJ	5	IGJ, a plasma cell marker, has been shown to be a prognostic biomarker in HPV+ head and neck squamous cell carcinoma (HNSCC). Its expression correlates with immune response and prognosis, with low levels indicating a higher risk of disease-specific mortality. However, its clinical application is still limited and requires further validation.	1. Shanying Gui et al., 2021. Plasma cell marker, immunoglobulin J polypeptide, predicts early disease-specific mortality in HPV+ HNSCC. Journal for Immunotherapy of Cancer (Gui et al., 2021).		IGJ	2	There is very limited evidence suggesting that IGJ could be a blood transcriptional biomarker. No strong association with specific physiological or pathological states in blood has been found, indicating that more research is needed to validate its potential use as a biomarker.			IGJ	2	There is no significant evidence in the literature supporting IGJ as a known drug target. The search did not yield relevant studies or trials that position IGJ as a therapeutic target.			IGJ	2	The gene IGJ, which encodes the J chain of immunoglobulins, is relevant in the immune system, particularly in the formation of IgA and IgM complexes. However, its direct therapeutic relevance in diseases involving the immune system is limited, with most research focusing on its structural role in antibody assembly rather than direct therapeutic targeting.
													2. C. Larsson et al., 2020. Prognostic implications of the expression levels of different immunoglobulin heavy chain-encoding RNAs in early breast cancer. NPJ Breast Cancer (Larsson et al., 2020).
TOP2A	0	No direct evidence found linking TOP2A with plasma cell-related processes or B cell signaling pathways.			TOP2A	2	TOP2A is primarily involved in DNA replication and cell cycle regulation, with limited direct evidence of its role in leukocyte differentiation, activation, or signaling. Its relevance in leukocyte biology is not well-documented			TOP2A	7	TOP2A is a well-established biomarker in clinical settings for various cancers. It is used as a prognostic marker in breast cancer and other cancers, such as lung adenocarcinoma, nasopharyngeal carcinoma, and hepatocellular carcinoma. Its expression correlates with tumor aggressiveness, progression, and response to anthracycline-based chemotherapy.	Hongmei Zheng et al., 2016. Quantum dot-based immunofluorescent imaging and quantitative detection of TOP2A and prognostic value in triple-negative breast cancer. International Journal of Nanomedicine (Zheng et al., 2016).		TOP2A	6	There is strong evidence supporting the role of TOP2A as a potential blood transcriptional biomarker, particularly in the context of cancer. TOP2A expression has been associated with poor prognosis and response to chemotherapy in various cancers, including lung cancer, breast cancer, and glioma. Its expression levels in blood and cancer tissues are linked to cancer progression, making it a valuab…	1. Ma, W., Wang, B., Zhang, Y., Niu, D., & Chen, S. (2019). Prognostic significance of TOP2A in non-small cell lung cancer revealed by bioinformatic analysis. Cancer Cell International. Link		TOP2A	8	TOP2A (Topoisomerase II alpha) is a well-established drug target, particularly in cancer therapy. It is targeted by several chemotherapeutic agents, including anthracyclines and etoposide, which are used in the treatment of breast cancer, prostate cancer, and other malignancies. Multiple studies confirm its role in drug response and resistance, and TOP2A inhibitors are central to many cancer trea…	1. Chen, W., et al. (2012). Topoisomerase IIα, rather than IIβ, is a promising target in the development of anti-cancer drugs. Drug Discoveries & Therapeutics. Link		TOP2A	6	TOP2A is therapeutically relevant, particularly in oncology, where it is a target for several chemotherapeutic agents, including anthracyclines. Its overexpression has been linked to poor prognosis in various cancers, including breast cancer and prostate cancer. Moreover, it is being explored as a target for immunotherapy in cancers like triple-negative breast cancer.	1. Jain, M., Zhang, L., He, M., Zhang, Y., Shen, M., & Kebebew, E. (2013). TOP2A is overexpressed and is a therapeutic target for adrenocortical carcinoma. Endocrine-related cancer. Link
													2. Jui Lan et al., 2013. TOP2A overexpression as a poor prognostic factor in patients with nasopharyngeal carcinoma. Tumor Biology (Lan et al., 2013).					2. Zhou, T., Wang, Y., Qian, D., Liang, Q., & Wang, B. (2018). Over-expression of TOP2A as a prognostic biomarker in patients with glioma. International Journal of Clinical and Experimental Pathology. Link					2. Jain, M., et al. (2013). TOP2A is overexpressed and is a therapeutic target for adrenocortical carcinoma. Endocrine-Related Cancer. Link					2. Lee, S. B., Pan, J., Xiong, D., Palen, K. A., Johnson, B. D., Green, J. E., Sei, S., Shoemaker, R., Lubet, R., Wang, Y., & You, M. (2022). Immunoprevention of triple negative breast cancer by TOP2A derived peptide vaccination. Cancer Prevention Researc
													3. W. Guo et al., 2020. Elevated TOP2A and UBE2C expressions correlate with poor prognosis in patients with surgically resected lung adenocarcinoma. Journal of Cancer Research and Clinical Oncology (Guo et al., 2020).					3. Vang Nielsen, K., Ejlertsen, B., Møller, S., Jørgensen, J. T., & Knoop, A. (2008). The value of TOP2A gene copy number variation as a biomarker in breast cancer: Update of DBCG trial 89D. Acta Oncologica. Link					3. Arriola, E., et al. (2008). Genomic analysis of the HER2/TOP2A amplicon in breast cancer and breast cancer cell lines. Laboratory Investigation. Link					3. Brase, J. C., Schmidt, M., Fischbach, T., Sültmann, H., Bojar, H., Koelbl, H., Hellwig, B., Rahnenführer, J., Hengstler, J., & Gehrmann, M. (2010). ERBB2 and TOP2A in Breast Cancer: A Comprehensive Analysis of Gene Amplification, RNA Levels, and Protei
													4. A. Knoop et al., 2006. TOP2A aberrations as predictive and prognostic marker in high-risk breast cancer patients. Journal of Clinical Oncology (Knoop et al., 2006).
TYMS	0	No direct evidence found linking TYMS with circulating leukocyte biology, including differentiation, activation, signaling, or effector functions.			TYMS	0	No direct evidence found linking TYMS to the development, function, or regulation of circulating leukocytes, including impacts on leukocyte differentiation, activation, signaling, or effector functions.			TYMS	7	TYMS is used as a prognostic biomarker in various cancers, including colorectal cancer and pancreatic cancer. It is associated with lymph node metastasis in colorectal cancer and poor overall survival in pancreatic cancer. However, further validation in larger cohorts is needed for broader clinical application.	1. Yuan-san Lu et al., 2013. TYMS serves as a prognostic indicator to predict the lymph node metastasis in Chinese patients with colorectal cancer. Clinical Biochemistry (Lu et al., 2013).		TYMS	6	TYMS has substantial evidence supporting its role as a potential blood transcriptional biomarker. It is particularly relevant in the context of cancer, where its expression levels in circulating tumor cells (CTCs) have been linked to chemotherapy resistance, especially to 5-fluorouracil (5-FU). TYMS expression in blood samples has been correlated with treatment outcomes in colorectal cancer and n…	1. Agulló-Ortuño, M. T., García-Ruiz, I., Díaz-García, C. V., & Núñez, J. A. (2019). Blood mRNA expression of REV3L and TYMS as potential predictive biomarkers from platinum-based chemotherapy plus pemetrexed in non-small cell lung cancer patients. Cancer		TYMS	8	TYMS (Thymidylate Synthase) is a well-established drug target, especially in cancer therapy, where it is targeted by drugs such as 5-fluorouracil (5-FU) and methotrexate. TYMS inhibitors are critical in the treatment of gastrointestinal cancers, colorectal cancer, and other malignancies. TYMS overexpression is linked to drug resistance, making it a significant focus of therapeutic strategies and …	1. Liu, T., et al. (2019). MYC predetermines the sensitivity of gastrointestinal cancer to antifolate drugs through regulating TYMS transcription. EBioMedicine. Link		TYMS	6	TYMS is relevant in the context of rheumatoid arthritis and cancer, particularly in how polymorphisms affect response to methotrexate in rheumatoid arthritis patients. It is also associated with treatment efficacy in colorectal and gastric cancer, making it therapeutically significant, though more validation is needed.	1. Lima, Á., Seabra, V., Bernardes, M., Azevedo, R., Sousa, H., & Medeiros, R. (2014). Role of Key TYMS Polymorphisms on Methotrexate Therapeutic Outcome in Portuguese Rheumatoid Arthritis Patients. PLoS ONE. Link
													2. A. Koumarianou et al., 2014. Prognostic markers in early-stage colorectal cancer: significance of TYMS mRNA expression. Anticancer Research (Koumarianou et al., 2014).					2. Chinen, L. T., Abdallah, E., Silva, V., & Fanelli, M. (2014). The presence of TYMS immunostaining in circulating tumor cells is a predictive biomarker in colorectal cancer. Cancer Research. Link					2. Drubin, D. A., et al. (2021). MYC as a candidate upstream controller involved in TYMS gene expression and 5-FU/folate treatment efficacy in colorectal cancer. Journal of Clinical Oncology. Link					2. Muralidharan, N., Misra, D., Jain, V., & Negi, V. (2017). Effect of thymidylate synthase (TYMS) gene polymorphisms with methotrexate treatment outcome in south Indian Tamil patients with rheumatoid arthritis. Clinical Rheumatology. Link
													3. Zhuo Fu et al., 2019. TYMS presents a novel biomarker for diagnosis and prognosis in patients with pancreatic cancer. Medicine (Fu et al., 2019).					3. Abdallah, E., Fanelli, M., Buim, M., & Netto, M. C. M. (2015). Thymidylate synthase expression in circulating tumor cells: A new tool to predict 5‐fluorouracil resistance in metastatic colorectal cancer patients. International Journal of Cancer. Link					3. Chmielewska-Kassassir, M., et al. (2023). Evening Primrose Extract Modulates TYMS Expression via SP1 Transcription Factor in Malignant Pleural Mesothelioma. Cancers. Link					3. Cao, Y., Zhang, G., Wang, P., Zhou, J., Gan, W., Song, Y., Huang, L., Zhang, Y., Luo, G., & Gong, J. (2017). Clinical significance of UGT1A1 polymorphism and expression of ERCC1, BRCA1, TYMS, RRM1, TUBB3, STMN1 and TOP2A in gastric cancer. BMC Gastroen
